# Supplementary material for: Diurnal changes of the oral microbiome in patients with alcohol dependence
Source: Front Cell Infect Microbiol. 2022 Dec 12;12:1068908. doi: 10.3389/fcimb.2022.1068908 (PMC9791055; doi:10.3389/fcimb.2022.1068908)
Supplement: Supplementary file 5 [file Table_1.xlsx]

## Sheet: Sheet1
Tests of Between-Subjects Effects
Dependent Variable:	nesseria
Source	Type III Sum of Squares	df	Mean Square	F	Sig.
Corrected Model	1557.742a	3	519.247	10.3245	2.22911e-05
Intercept	2740.36	1	2740.36	54.4885	1.70416e-09
smoke	19.6183	1	19.6183	0.390084	0.535153
drinking	926.469	1	926.469	18.4216	8.32239e-05
smoke * drinking	135.725	1	135.725	2.69871	0.106832
Error	2464.33	49	50.2925
Total	9724.33	53
Corrected Total	4022.07	52
a. R Squared = .387 (Adjusted R Squared = .350)

## Sheet: Sheet2
Correlation-phylum:07:00			AST	ALT	GGT	TBIL	MCV
	Acidobacteria	Correlation Coefficient	0.066	-0.03	.566**	.425*	0.177
		Sig.（2-tailed）	0.721	0.872	0.001	0.015	0.333
	Bacteroidetes	Correlation Coefficient	-0.237	-0.162	-.391*	-.366*	0.189
		Sig.（2-tailed）	0.191	0.376	0.027	0.039	0.299
	Candidatus_Saccharibacteria	Correlation Coefficient	.422*	0.348	.426*	0.049	0.049
		Sig.（2-tailed）	0.016	0.051	0.015	0.791	0.79
	Thaumarchaeota	Correlation Coefficient	0.066	-0.03	.566**	.425*	0.177
		Sig.（2-tailed）	0.721	0.872	0.001	0.015	0.333
Correlation-phylum:19:00			AST	ALT	GGT	TBIL	MCV
	Actinobacteria	Correlation Coefficient	-.379*	-0.189	-0.2	-0.261	-0.037
		Sig. (2-tailed)	0.033	0.3	0.273	0.148	0.842
	Bacteroidetes	Correlation Coefficient	-.358*	-.369*	-0.333	-0.08	-0.201
		Sig. (2-tailed)	0.044	0.038	0.062	0.664	0.269
	Proteobacteria	Correlation Coefficient	.430*	.373*	0.314	0.044	0.071
		Sig. (2-tailed)	0.014	0.036	0.08	0.81	0.699
	Spirochaetes	Correlation Coefficient	0.019	-0.082	-0.153	.362*	0.019
		Sig. (2-tailed)	0.917	0.656	0.404	0.042	0.92

## Sheet: Sheet3
Correlation-genus:07:00		AST	ALT	GGT	TBIL	MCV		Correlation-genus:19:00	AST	ALT	GGT	TBIL	MCV
	Atopobium	-0.141	0.157	0.017	-.439*	-0.141		Actinomyces	-0.28	-0.064	-0.101	-.388*	-0.135
	Candidatus_Endomicrobium	0.081	0.082	-0.061	0.033	-.390*		Akkermansia	0.231	0.337	.361*	-0.061	0.128
	Cardiobacterium	0.046	-0.199	-0.021	0.242	.420*		Alloscardovia	0.139	.358*	0.254	0.121	-0.048
	Chryseobacterium	0.088	-0.154	0.027	0.047	.400*		Anaeroglobus	-.376*	-.355*	-0.188	0.01	0.041
	Clostridium_XI	-0.175	-0.104	-0.059	-0.059	-.408*		Atopobium	-.404*	-0.263	-0.216	-0.144	-0.065
	Coprococcus	-0.048	0.086	0.045	-0.059	-.370*		Catonella	0.112	0.118	0.128	.423*	-0.15
	Dialister	-0.272	-0.206	-.369*	-0.093	-0.124		Cryptobacterium	-.408*	-.392*	-0.323	-0.321	0.11
	Eggerthia	0.157	0.024	0.229	0.111	-.378*		Desulfobulbus	0.029	0.108	-0.086	0.231	-0.025
	Fusicatenibacter	0.325	0.189	0.286	0.031	.358*		Desulfomicrobium	0.196	0.082	0.108	.495**	-0.011
	Gemella	0.065	-0.336	-0.054	.423*	-0.02		Desulfovibrio	-0.074	-0.145	-0.227	0.023	-0.069
	Kingella	.358*	0.136	0.275	0.245	0.347		Dialister	-0.303	-0.333	-.402*	0.097	-0.145
	Klebsiella	0.066	.353*	0.18	0.009	-0.217		Enhydrobacter	0.019	0.09	-0.036	.391*	0.146
	Lactobacillus	-0.322	-0.222	-.371*	-0.049	-0.117		Escherichia	.365*	0.259	0.084	0.07	.363*
	Leptotrichia	0.259	0.21	.363*	-0.236	0.091		Fusobacterium	-0.33	-.360*	-.402*	0.003	-0.189
	Neisseria	.380*	0.168	.376*	0.256	.392*		Gemella	0.139	-0.134	0.167	.472**	0.21
	Parascardovia	-.388*	-.366*	-0.286	-0.022	-0.005		Kingella	.389*	0.285	0.332	0.123	0.234
	Pelomonas	0.305	0.101	0.284	0.324	.380*		Lachnoanaerobaculum	-0.227	-0.095	-0.016	-.413*	-0.091
	Peptococcus	0.048	0.093	0.133	0.207	-.453**		Megasphaera	-.367*	-0.216	-0.263	-.360*	-0.081
	Porphyromonas	-0.034	-.361*	-0.045	-0.058	0.246		Neisseria	.438*	0.342	.385*	-0.026	0.145
	Prevotella	-0.294	-0.07	-.446*	-0.291	-0.159		Peptostreptococcaceae_incertae_sedis	0.192	0.187	0.19	.378*	-0.208
	Propionibacterium	-0.276	-0.299	-0.272	-0.19	-.525**		Prevotella	-.385*	-0.242	-0.268	-0.244	-0.291
	Proteiniphilum	-0.054	-0.067	-0.118	0.051	-0.245		Pseudoramibacter	0.149	0.102	0.128	.438*	0.213
	Pseudomonas	0.107	0.073	0.117	.352*	-0.164		Simonsiella	-0.001	0.045	0.001	-.393*	-0.034
	Saccharibacteria	.414*	0.281	.387*	0.001	0.098		Treponema	0.027	-0.078	-0.139	.375*	0.046
	Shuttleworthia	-0.26	-0.21	-0.211	-0.206	-.364*		Veillonella	-.434*	-0.212	-0.263	-.474**	-0.196
	Simonsiella	-0.138	-0.105	-0.24	-.376*	-0.093		Wolinella	0.205	0.067	0.247	.365*	0.142
	Solobacterium	-0.171	0.099	-0.091	-.350*	-0.287
	Syntrophococcus	0.298	.393*	0.243	-0.145	0.122
	Tannerella	-0.125	-0.05	-0.197	-0.028	-.495**
	Weissella	-0.268	-0.291	-.404*	-0.174	-0.068
	Wolinella	.394*	0.325	.369*	0.321	0.027
